# Supplementary material for: Targeting the oncogene LSF with either the small molecule inhibitor FQI1 or siRNA causes mitotic delays with unaligned chromosomes, resulting in cell death or senescence
Source: BMC Cancer. 2020 Jun 15;20:552. doi: 10.1186/s12885-020-07039-1 (PMC7296649; doi:10.1186/s12885-020-07039-1)
Supplement: Supplementary file 2 — Additional file 2. [file 12885_2020_7039_MOESM2_ESM.xlsx]

## Sheet: 1B_FQI1
	Note that the exact positions of the 2n and 4n peaks sometimes shifted proportionally to the left due to technical issues involving differential saturation by the propidium iodide with fluctuating viability and phenotypes of the cells.
	General Notes: During collection of each sample, the same number of cells were moved from each tissue culture dish to a separate tube and subsequently prepared for flow cytometry analysis, in order to reduce potential peak shifts due to variations in cell number. An untreated asynchronous control sample was included in each experiment, collected and prepared in the same manner for flow cytometry …

## Sheet: S4A_LSF siRNA
Note that the exact positions of the 2n and 4n peaks sometimes shifted proportionally to the left (or occasionally the right), due to technical issues involving differential saturation by the propidium iodide with fluctuating viability and phenotypes of the cells.
General Notes: During collection of each sample, the same number of cells were moved from each tissue culture dish to a separate tube and subsequently prepared for flow cytometry analysis, in order to reduce potential peak shifts due to variations in cell number. An untreated asynchronous control sample was included in each experiment, collected and prepared in the same manner for flow cytometry …
