# Supplementary material for: Targeting the oncogene LSF with either the small molecule inhibitor FQI1 or siRNA causes mitotic delays with unaligned chromosomes, resulting in cell death or senescence
Source: BMC Cancer. 2020 Jun 15;20:552. doi: 10.1186/s12885-020-07039-1 (PMC7296649; doi:10.1186/s12885-020-07039-1)
Supplement: Supplementary file 4 — Additional file 4. [file 12885_2020_7039_MOESM4_ESM.xlsx]

## Sheet: 2C-LSF_Beta-actin
	Lane	1	2	3	4	5
		Ladder	DMSO	FQI1 0.9 mM	FQI1 1.8 mM	FQI1 3.6 mM
			8 hours
								LSF
								Beta-actin
								Beta-actin

## Sheet: 2C-Cyclin B 
		Lane
		1	2	3	4	5	6	7	8	9
		Ladder	DMSO	FQI1 0.9 mM	FQI1 1.8 mM	FQI1 3.6 mM	Control siRNA	LSF siRNA 5 nM	LSF siRNA 10 nM	LSF siRNA 20 nM
			8hours				8hours
NOTE: This gel is from a different company (Invitrogen) and is a different gel type (gradient vs. linear) than the gel of cyclin B in Fig. 3D. Thus, cyclin B is migrating more tightly and further, relative to the markers in the ladder, compared to the cyclin B in Fig. 3D.
			75
			50							Cyclin B
			25
										Beta Actin
										All

## Sheet: 2C-Cdc20
		1	2	3	4	5	6	7	8	9	10…
		Ladder	NA	NA	NA	NA	DMSO	FQI1 0.9 mM	FQI1 1.8 mM	FQI1 3.6 mM	NA
												Cdc20 (55kd)
												pH3 S10
												Beta-actin

## Sheet: 2C-AURKB
		Lane	1	2	3	4	5	6	7	8	9	10
			NA	NA	NA	NA	Ladder	DMSO	FQI1 0.9 mM	FQI1 1.8 mM	FQI1 3.6 mM	NA
								8hours
											CdC20
											AurkB
											Beta-actin

## Sheet: 2C-pH3 S10
		Lane	1	2	3	4	5	6	7	8	9	10
			Ladder	NA	NA	NA	AN	Ladder	DMSO	FQI1 0.9 mM	FQI1 1.8 mM	FQI1 3.6 mM
									8 hours
													pH3 S10
																							Ph3
													Beta-actin
