# Supplementary material for: Targeting the oncogene LSF with either the small molecule inhibitor FQI1 or siRNA causes mitotic delays with unaligned chromosomes, resulting in cell death or senescence
Source: BMC Cancer. 2020 Jun 15;20:552. doi: 10.1186/s12885-020-07039-1 (PMC7296649; doi:10.1186/s12885-020-07039-1)
Supplement: Supplementary file 5 — Additional file 5. [file 12885_2020_7039_MOESM5_ESM.xlsx]

## Sheet: 3B-LSF siRNA_0-8h
Lane	1	2	3	4	5	6	7	8	9	10	11	12	13	14	15
	Ladder	Control siRNA 20 nM	LSF siRNA 20 nM	Control siRNA 20 nM	LSF siRNA 20 nM	Control siRNA 20 nM	LSF siRNA 20 nM	NA	NA	NA	NA	NA	NA	NA	NA
		0 hours		4 hours		8 hours
	75 marker
													LSF
													Beta-actin
	75 Marker
													LSF
													Beta-actin

## Sheet: 5C-LBP1A
																Experiment 1				Experiment 2
														1	2	3	4	5	6	7	8	9	10
					Ladder	Control siRNA 24 hrs	Control siRNA 24 hrs	LBP1A siRNA 24 hrs	LBP1A siRNA 48 hrs	LBP1A siRNA 72 hrs				Ladder	Ladder	Control siRNA 24 hrs	LBP1A siRNA 24 hrs	LBP1A siRNA 48 hrs	LBP1A siRNA 72 hrs	Control siRNA	LBP1A siRNA 48 hrs	LBP1A siRNA 72 hrs	LBP1A siRNA 24 hrs
											LBP1A
																									LBP1A
																									Beta-actin
											Beta-actin

## Sheet: S3B-LSF siRNA_24-48h
Lane	1	2	3	4	5	6	7	8	9	10
	Ladder	Ladder	NA	NA	NA	NA	Control siRNA 20 nM	LSF siRNA 20 nM	LSF siRNA 20 nM	Control siRNA 20 nM
							24hours		48hours
										LSF
										b-tubulin
