# Supplementary material for: Targeting the oncogene LSF with either the small molecule inhibitor FQI1 or siRNA causes mitotic delays with unaligned chromosomes, resulting in cell death or senescence
Source: BMC Cancer. 2020 Jun 15;20:552. doi: 10.1186/s12885-020-07039-1 (PMC7296649; doi:10.1186/s12885-020-07039-1)
Supplement: Supplementary file 6 — Additional file 6. [file 12885_2020_7039_MOESM6_ESM.xlsx]

## Sheet: 3D-LSF
	Lane	1	2	3	4	5	6	7	8	9	10
		NA	NA	Ladder	Control siRNA 20 nM	LSF siRNA 5 nM	LSF siRNA 10 nM	LSF siRNA 20 nM	NA	NA	NA
					8hours
										LSF
										AurkB
										Beta-Actin

## Sheet: 3D-Cyclin B
			Lane
			1	2	3	4	5	6	7	8	9	10
			Ladder	NA	NA	Control siRNA 20 nM	LSF siRNA 5 nM	LSF siRNA 10 nM	LSF siRNA 20 nM	NA	NA	NA
						8hours
	NOTE: This gel is from a different company (Bio-Rad) and is a different gel type (gradient vs. linear) than the gel of cyclin B in Fig. 2C. Thus, cyclin B is migrating more broadly and less far, relative to the markers in the ladder, compared to the cyclin B in Fig. 2C.
													Cyclin B
													pH3 S10
													Beta-actin

## Sheet: 3D-CDC20_Beta-actin
Lane				Cdc20							Lane				Cdc20
1	3	3	4	5	6	7	8	9	10		1	2	3	4	5	6	7	8	9	10
Ladder	NA	NA	NA	NA	Control siRNA 20 nM	LSF siRNA 5 nM	LSF siRNA 10 nM	LSF siRNA 20 nM	NA		NA	NA	Ladder	Control siRNA 20 nM	LSF siRNA 5 nM	LSF siRNA 10 nM	LSF siRNA 20 nM	NA	NA	NA
									Cdc20	55KD									Cdc20
																			AurkB
									Beta-actin	42KD
																			Beta-actin

## Sheet: 3D-AURKB
	Lane	1	2	3	4	5	6	7	8	9	10
		NA	NA	Ladder	Control siRNA 20 nM	LSF siRNA 5 nM	LSF siRNA 10 nM	LSF siRNA 20 nM	NA	NA	NA
									AURKB
									b-actin

## Sheet: 3D-pH3 S10
					Control siRNA 20 nM	LSF siRNA 5 nM	LSF siRNA 10 nM	LSF siRNA 20 nM
	Lane	1	2	3	4	5	6	7	8	9	10
					8 hours
											pH3 S10
											Beta-actin
